# Supplementary material for: Thermal Comfort Index for Lactating Water Buffaloes under Hot and Humid Climate
Source: Animals (Basel). 2021 Jul 11;11(7):2067. doi: 10.3390/ani11072067 (PMC8300202; doi:10.3390/ani11072067)
Supplement: Supplementary file 1 [file animals-11-02067-s001.zip]

Archive with 1 entries (1 files):
- animals-1280327-supplementary.pdf
